# Supplementary material for: Disentangling urban habitat and matrix effects on wild bee species
Source: PeerJ. 2016 Nov 29;4:e2729. doi: 10.7717/peerj.2729 (PMC5131621; doi:10.7717/peerj.2729)
Supplement: Data S1 [file peerj-04-2729-s002.xls]

## Sheet: RAWDATA1
Site	areakm2	urbanization	restoration	management	site.type	isolation	flowerdensity	veganzahl	And.flav	Bom.lap	Bom.luc	Bom.pas	Bom.ter	Col.sim	Das.hir	Hal.rub	Hal.sub	Hal.tum	Hyl.dil	Hyl.hya	Las.cal	Las.lat	Las.leu	Las.mal	Las.mor	Las.pau	Las.vil
Fl01	0.06986	-1.17493	no	irregular	wasteland	0	3	17	1	0	0	1	2	0	0	0	0	1	1	0	2	1	0	0	4	1	0
Fl02	0.002002	2.17448	no	irregular	wasteland	2	3	6	12	1	0	2	2	0	2	0	0	0	0	0	1	1	0	3	4	2	1
Fl03	0.003565	0.37934	yes	extensive	wasteland	3	4	48	0	0	0	0	1	1	2	0	1	1	0	2	5	2	0	11	1	7	3
Fl04	0.004177	1.9086	yes	extensive	residual	8	4	43	4	0	0	0	1	0	2	0	0	0	0	0	1	2	0	0	3	2	0
Fl06	0.03048	3.18189	yes	irregular	residual	8	4	69	8	1	0	1	0	0	6	0	1	0	2	0	3	2	0	0	18	7	1
Fl07	0.02707	2.18646	no	extensive	designed	12	2	24	0	1	0	0	1	0	2	1	0	0	0	0	1	2	1	0	8	5	0
Fl13	0.01729	1.54846	no	irregular	wasteland	3	2	11	5	0	0	2	3	0	6	1	1	1	0	0	3	5	1	1	21	22	0
Fl19	0.00807	-2.16006	no	extensive	wasteland	5	2	11	2	2	1	0	3	0	1	0	0	2	0	0	1	3	1	0	2	25	0
Fl20	0.03364	-0.365468	no	extensive	designed	3	4	17	3	1	0	0	3	0	1	0	1	0	0	0	2	1	1	0	0	4	0
Fl21	0.002603	-3.23983	no	extensive	residual	4	1	10	0	0	1	3	0	0	2	2	0	1	1	0	0	2	0	0	1	10	0
Fl22	0.002467	-0.844173	yes	irregular	wasteland	1	1	51	1	1	0	0	1	0	10	0	0	0	1	0	1	1	2	0	1	2	0
Fl23	0.005777	-1.54967	yes	irregular	wasteland	2	3	59	4	0	0	2	3	0	10	1	0	0	1	0	2	0	4	0	4	9	1
Fl24	0.006477	2.25018	yes	extensive	wasteland	3	3	50	1	0	0	0	1	1	5	0	0	2	0	0	1	2	1	0	20	12	0
Fl25	0.002733	3.03856	yes	extensive	designed	6	4	62	6	0	0	2	1	0	2	1	0	1	0	6	2	3	1	0	16	75	2
Fl26	0.001953	2.26501	no	irregular	wasteland	5	1	11	2	2	0	0	0	0	3	0	1	1	0	0	4	3	0	0	1	21	0
Fl27	0.00442	1.67606	no	irregular	wasteland	6	1	11	0	0	0	0	0	1	5	1	1	0	0	1	3	0	0	0	14	24	0
Fl28	0.003927	1.21234	yes	extensive	designed	11	4	48	8	0	0	0	0	2	3	2	1	0	0	1	6	3	1	0	26	9	0
Fl29	0.002555	2.02536	yes	extensive	designed	11	3	54	0	0	0	0	1	2	1	1	2	2	0	0	1	4	0	0	29	4	0
Fl30	0.006022	1.83354	no	extensive	wasteland	4	1	19	1	2	0	0	2	0	3	6	0	1	1	0	6	6	1	0	4	28	0
Fl31	0.07239	-1.61827	no	extensive	wasteland	2	3	11	0	1	1	1	0	0	6	1	0	0	0	0	2	3	1	0	7	2	0
Fl32	0.009888	0.0983854	no	irregular	wasteland	3	4	15	5	2	0	0	4	0	12	3	4	1	0	0	1	3	1	0	5	27	0
Fl33	0.002903	-2.04823	no	extensive	wasteland	1	1	15	0	3	0	0	2	0	3	0	0	0	0	0	3	0	1	0	0	13	0
Fl34	0.003016	-1.26472	no	extensive	residual	6	1	8	0	3	0	0	1	0	0	2	0	0	2	0	0	4	0	0	7	8	0
Fl35	0.00117	-3.39524	no	extensive	residual	2	4	18	0	2	1	0	2	0	1	0	0	0	0	0	1	0	3	0	2	16	1
Fl36	0.0007754	-1.61868	no	extensive	residual	4	1	8	0	2	0	1	1	2	5	0	0	0	0	0	5	1	1	0	6	5	2
Fl37	0.002489	-3.23122	no	extensive	residual	0	3	16	0	0	0	0	3	0	11	1	1	0	0	0	1	2	0	4	4	3	1
Fl38	0.001079	-1.82945	no	extensive	wasteland	3	2	16	0	0	0	0	0	1	0	0	0	1	1	1	1	2	0	0	5	13	0
Fl39	0.003871	-0.238887	yes	extensive	wasteland	5	1	50	0	0	0	0	4	1	3	1	0	0	0	0	3	2	0	0	8	1	0
Fl40	0.003411	-1.83767	no	extensive	residual	5	4	14	0	1	0	1	2	0	31	4	0	1	1	0	2	1	0	0	0	0	0
Fl41	0.001558	0.637849	no	extensive	designed	3	4	13	3	0	0	0	2	2	3	0	0	0	0	1	0	2	0	0	2	2	0
